# Supplementary material for: The Autonomous Fusion Activity of Human Cytomegalovirus Glycoprotein B Is Regulated by Its Carboxy-Terminal Domain
Source: Viruses. 2024 Sep 18;16(9):1482. doi: 10.3390/v16091482 (PMC11437439; doi:10.3390/v16091482)
Supplement: Supplementary file 1 [file viruses-16-01482-s001.zip]

Archive with 1 entries (1 files):
- viruses-3170505-supplementary.pdf
